# Supplementary material for: Immunomodulatory Properties of Immune Checkpoint Inhibitors—More than Boosting T-Cell Responses?
Source: Cancers (Basel). 2022 Mar 28;14(7):1710. doi: 10.3390/cancers14071710 (PMC8996886; doi:10.3390/cancers14071710)
Supplement: Supplementary file 1 [file cancers-14-01710-s001.zip]

Archive with 1 entries (1 files):
- cancers-1626421-supplementary.pdf
